# Supplementary material for: AI-Powered Spectral Imaging for Virtual Pathology Staining
Source: Bioengineering (Basel). 2025 Jun 15;12(6):655. doi: 10.3390/bioengineering12060655 (PMC12189724; doi:10.3390/bioengineering12060655)
Supplement: Supplementary file 1 [file bioengineering-12-00655-s001.zip]

Archive with 1 entries (1 files):
- bioengineering-3562563-supplementary.pdf
